# Supplementary material for: Depth of acid penetration and enamel surface roughness associated with different methods of interproximal enamel reduction
Source: PLoS One. 2020 Mar 2;15(3):e0229595. doi: 10.1371/journal.pone.0229595 (PMC7051074; doi:10.1371/journal.pone.0229595)
Supplement: S1 Data — (XLSX) [file pone.0229595.s001.xlsx]

## Sheet: Sheet1
	Specimen 1	Specimen 2	Specimen 3	Specimen 4	Specimen 5	Specimen 6	Specimen 7	Specimen 8	Specimen 9	Specimen 10	Specimen 11	Specimen 12	Specimen 13
Roughness_GMS_Start_MesialSurface	29.289	12.2653	14.1172	24.968	14.8622	25.6724	26.2622	21.0844	34.7844	65.7738	12.1711	12.2846	22.8998
Roughness_GMS_AfterIPR_MesialSurface	17.9544	18.5992	6.8869	13.3175	15.3867	25.2444	19.617	7.37366	15.7158	3.13286	8.92198	10.2829	18.302
Roughness_GMS_AfterDemin_MesialSurface	14.6738	23.9064	37.524	42.2986	22.0884	13.0352	18.0808	12.4394	0	29.8074	16.5938	31.4336	12.7404
AcidPenDepth_GMS_AfterDemin_MesialSurface	63.75	98.04	66.98	47.82	26.46	50.49	63.27	58.99	37.81	57.28	74.07
Roughness_GMS_Start_DistalSurface	43.9204	11.564	14.0208	30.6982	16.5164	22.9454	56.0574	4.13914	11.4514	41.4282	62.8974	32.5756	46.3314
Roughness_GMS_AfterIPR_DistalSurface	12.677	11.6544	15.8285	6.6258	16.568	9.39196	59.7364	13.6573	14.2597	12.7058	13.7981	8.71874	8.15442
Roughness_GMS_AfterDeminRemin_DistalSurface	14.1397	21.3092	24.6286	54.3166	22.2992	15.3454	38.4344	48.8998	0	50.7398	44.3986	20.621	22.3556
AcidPenDepth_GMS_AfterDeminRemin_DistalSurface	25.4	50.72	80.18	51.72	14.03	28.89	57.55	83.63	38.65	49.14	79.55
Roughness_KAS_Start_MesialSurface	19.9052	18.0982	11.0651	10.5081	7.80518	9.27814	28.5474	20.8938	19.2708	24.9002	19.5336	25.401	7.96302
Roughness_KAS_AfterIPR_MesialSurface	14.4532	11.5311	25.9652	7.77736	19.6554	9.49698	17.1556	10.0822	7.82804	19.125	10.7126	6.72472	11.2179
Roughness_KAS_AfterDemin_MesialSurface	66.5812	52.8292	21.0338	23.3328	16.353	25.2072	14.1064	0	52.8246	19.8066	19.55	23.5242	31.5896
AcidPenDepth_KAS_AfterDemin_MesialSurface	38.67	34.94	31.32	74.49	33.09	54.97	91.67	54.35	60.16	79.14	75.97
Roughness_KAS_Start_DistalSurface	8.65988	36.5096	21.1432	10.86	11.5193	46.4324	51.0666	10.253	18.6494	36.4016	13.6169	41.6634	14.8566
Roughness_KAS_AfterIPR_DistalSurface	20.389	10.1374	12.7171	10.4929	10.2569	22.9076	26.1854	11.9694	17.5484	26.3538	11.0272	13.2603	10.3907
Roughness_KAS_AfterDeminRemin_DistalSurface	40.7954	27.9646	20.9264	28.8648	29.7238	35.8358	24.5132	0	35.2276	59.32	22.754	19.4922	16.41
AcidPenDepth_KAS_AfterDeminRemin_DistalSurface	71.17	94.27	56.47	63.53	111.6	36.47	92.37	54.83	50.75	78.57	61.69
Roughness_IOS_Start_MesialSurface	31.2678	27.508	52.329	29.0736	25.2756	14.5038	20.8872	37.3762	19.515	13.086	24.9066	33.5024	17.4436
Roughness_IOS_AfterIPR_MesialSurface	18.736	13.6289	20.6372	11.5413	11.6764	5.50532	14.1152	12.6837	29.5026	14.9425	17.4824	14.7418	18.3732
Roughness_IOS_AfterDemin_MesialSurface	33.1108	20.333	39.7154	45.5767	34.341	12.4435	41.343	15.612	10.6445	0	32.2354	31.3616	19.8736
AcidPenDepth_IOS_AfterDemin_MesialSurface	54.8	48.63	102.45	53.35	45.77	59.2	41.58	41.52	102.55	91.75	39.51
Roughness_IOS_Start_DistalSurface	32.1538	25.6376	41.5404	16.1038	54.6156	23.397	9.53752	51.6842	88.216	44.2324	60.335	12.364	71.2384
Roughness_IOS_AfterIPR_DistalSurface	21.6956	26.2184	42.9156	27.243	16.569	25.6266	35.7594	68.609	38.0398	19.0052	66.3132	18.706	37.0622
Roughness_IOS_AfterDeminRemin_DistalSurface	22.0242	26.2706	18.6394	42.0062	17.9424	26.7586	20.9988	27.6292	15.0676	0	18.5338	17.4268	51.8782
AcidPenDepth_IOS_AfterDeminRemin_DistalSurface	22.12	38.38	72.82	54.42	48	11.98	55.97	60.51	77.68	81.46	64.63
Roughness_STB_Start_MesialSurface	19.6734	19.8072	29.9478	24.204	26.9584	11.9011	8.1945	30.4828	12.8621	7.44056	8.69042	15.4674	8.34536
Roughness_STB_AfterIPR_MesialSurface	15.4706	13.0838	60.2334	24.233	18.8569	17.478	103.791	10.9614	26.5142	100.446	12.2753	29.2922	32.4006
Roughness_STB_AfterDemin_MesialSurface	38.701	32.8906	63.3148	34.1206	33.3734	45.2222	55.645	24.2072	28.6044	0	44.5422	44.5542	34.0412
AcidPenDepth_STB_AfterDemin_MesialSurface	67.64	67.17	53.14	0	58.43	76.03	119.5	72	80.45	81.28	61.92
Roughness_STB_Start_DistalSurface	26.2088	10.6328	14.4628	51.057	36.6902	51.4308	34.947	33.9008	46.1734	24.7394	21.4124	19.0508	17.0228
Roughness_STB_AfterIPR_DistalSurface	57.2544	13.947	10.7319	24.5856	29.553	30.6662	25.7212	35.9614	20.5966	43.914	49.532	30.8298	45.5184
Roughness_STB_AfterDeminRemin_DistalSurface	30.3842	29.6116	56.9052	20.6758	41.9716	34.9844	42.3052	46.3478	62.5348	0	69.128	33.72	23.9968
AcidPenDepth_STB_AfterDeminRemin_DistalSurface	65.78	79.52	48.45	121.11	68.92	78.83	62.79	93.55	71.38	86.79	65.79
Roughness_Control_Start_MesialSurface	21.0992	23.4712	21.6096	12.681	29.8588	15.69	9.17872	29.805	0	0	59.239	17.587	62.5178
Roughness_Control_AfterDemin_MesialSurface	29.5766	15.7592	27.3556	25.2782	22.7914	14.0994	22.727	15.5334	0	12.2039	18.6374	26.2398	13.0596
AcidPenDepth_Control_AfterDemin_MesialSurface	72.76	86.27	105.66	71.57	60.73	79.38	107.77	59.53	71.47	71.59	47.62
Roughness_Control_Start_DistalSurface	5.05852	23.5616	69.2938	24.6786	36.5956	26.2166	25.3736	29.0086	0	0	32.8476	25.511	15.7334
Roughness_Control_AfterDeminRemin_DistalSurface	33.1218	18.3098	22.9894	50.727	20.355	14.9624	29.4962	21.2992	0	16.9716	11.1462	23.9056	13.6662
AcidPenDepth_Control_AfterDeminRemin_DistalSurface	83.15	32.08	14.29	62.05	65.7	32.36	70.68	60.1	59.41	62.55	0
